# Supplementary material for: Nutritional Composition and Untargeted Metabolomics Reveal the Potential of Tetradesmus obliquus, Chlorella vulgaris and Nannochloropsis oceanica as Valuable Nutrient Sources for Dogs
Source: Animals (Basel). 2022 Oct 1;12(19):2643. doi: 10.3390/ani12192643 (PMC9558554; doi:10.3390/ani12192643)
Supplement: Supplementary file 1 [file animals-12-02643-s001.zip]

Archive with 1 entries (1 files):
- animals-1895069-supplementary.pdf
